# Supplementary material for: Controlled Synthesis and Visible-Light-Driven Photocatalytic Activity of BiOBr Particles for Ultrafast Degradation of Pollutants
Source: Molecules. 2023 Jul 20;28(14):5558. doi: 10.3390/molecules28145558 (PMC10384163; doi:10.3390/molecules28145558)
Supplement: Supplementary file 1 [file molecules-28-05558-s001.zip]

Archive with 1 entries (1 files):
- molecules-2459965-supplementary.pdf
